# Supplementary material for: Trading mental effort for confidence in the metacognitive control of value-based decision-making
Source: eLife. 2021 Apr 26;10:e63282. doi: 10.7554/eLife.63282 (PMC8128438; doi:10.7554/eLife.63282)
Supplement: Source code 1. [file elife-63282-code1.zip]

Archive with 17 entries (17 files):
- compareMCDs.m
- demo_VBA4MCD.m
- fit_model_MCD.m
- fit_model_MCD_MFX.m
- fit_model_MCD_xval.m
- fit_ref_DDM.m
- g_MCD.m
- g_MCD_expEfficacy.m
- g_MCD_extended.m
- g_MCD_weirdR.m
- g_MCD0.m
- getR2s.m
- makeFigs.m
- MCD_plot.m
- MCDfit_H0.m
- multiSubjectGLM.m
- run_recovery_MCD.m
