# Supplementary material for: Trading mental effort for confidence in the metacognitive control of value-based decision-making
Source: eLife. 2021 Apr 26;10:e63282. doi: 10.7554/eLife.63282 (PMC8128438; doi:10.7554/eLife.63282)
Supplement: Source code 1. [file elife-63282-code1.zip › fit_model_MCD_MFX.m]

% run thrugh all subjects and fit them using MCD

clear all
close all

% extract data
lo = load('FCP3_data');
nSubs=length(lo.choice);
subs=1:nSubs;
% subs=setdiff(subs,lo.badSubs);
nSubs=length(subs);
X = [];
Y = [];
for sub=subs
    % extract prior value difference and average item value
    vL=(lo.choice{sub}.rating1_L'-.9)./99.11;
    vR=(lo.choice{sub}.rating1_R'-.9)./99.11;
    ease{sub}=abs(vL-vR);
    meanV{sub} = (vL+vR)/2;
    % extract average value prior certainty
    cL=(lo.choice{sub}.certainty1_L'-.9)./99.11;
    cR=(lo.choice{sub}.certainty1_R'-.9)./99.11;
    cert{sub}=(cL+cR)./2;
    % extract consequential choice tag
    consequential{sub} = lo.choice{sub}.reward';
    % extract penalized choice tag
    penalty{sub} = lo.choice{sub}.penalty';
    % extract choice confidence
    CC{sub}=(lo.choice{sub}.confidence'-.9)./99.11;
    % extract subjective effort rating
    EF{sub}=(lo.choice{sub}.effort'-.9)./99.11;
    % extract log(RT)
    RT{sub}=log(lo.choice{sub}.RT');
    % exptract spreading-of-alternatives
    SP{sub}=(lo.choice{sub}.spreading'-.9)./99.11;
    % extract change-of-mind
    COM{sub} = lo.choice{sub}.changing_mind';%+lo.choice{sub}.error';
    % extract value precision gain
    cL2=(lo.choice{sub}.certainty2_L'-.9)./99.11;
    cR2=(lo.choice{sub}.certainty2_R'-.9)./99.11;
    cert2=(cL2+cR2)./2;
    dcert{sub} = cert2-cert{sub};
    % store MCD-relevant value prior moments
    X = [X,zscore(vec(ease{sub}))];
    Y = [Y,zscore(vec(cert{sub}))];
end

% assemble data
Z = {CC,SP,RT,COM,EF,dcert}; % choice output features
znames = {'choice confidence','spreading of alternatives','reaction time','change of mind','effort ratings','precision gain'};
switchFlags = [1;1;1];

% prep VBA-MFX (multi-subject) inversion of MCD
g_fname = @g_MCD;
dim.n_theta = 0;
dim.n = 0;
dim.n_phi = 16;
y = cell(nSubs,1);
u = cell(nSubs,1);
options = cell(nSubs,1);
 for sub=subs
    y{sub} = [zscore(CC{sub});
        zscore(SP{sub});
        zscore(RT{sub});
        zscore(COM{sub});
        zscore(EF{sub});
        zscore(dcert{sub})];
    u{sub} = [ease{sub};cert{sub};consequential{sub};penalty{sub};meanV{sub}];
    options{sub}.inG.switchFlags = switchFlags;
    options{sub}.verbose = 0;
    options{sub}.DisplayWin = 0;
end
% run VBA-MFX inversion
priors_group.a_vPhi = 1e-2.*ones(dim.n_phi,1);
priors_group.SigmaPhi = 1e2*eye(dim.n_phi);
[p_sub,o_sub,p_group,o_group] = VBA_MFX(y,u,[],g_fname,dim,options,priors_group);
% collect within-subject statistics
for sub=subs
    Ey = o_sub{sub}.suffStat.gx;
    for i=1:size(y,1)
        if length(unique(Ey(i,:)))==1
            rs(i,sub) = 0;
            disp(num2str(i))
        else
            rs(i,sub) = corr(y(i,:)',Ey(i,:)');
        end
    end
    disp(['sub #',num2str(sub),': r = ',num2str(rs(:,sub)')])
    Ps(:,sub) = p_sub{sub}.muPhi(1:4);
end

% eyeball fit accuracy per choice feature
rs = rs([1,2,4,6,3,5],:); % re-order choice outcome features
mr = mean(100*rs(:,subs),2);
vr = var(100*rs(:,subs),[],2)./nSubs;
[haf,hf,hp] = plotUncertainTimeSeries(mr,vr,[],[]);
set(get(haf,'parent'),'name','MCD fit accuracies')
set(haf,'xtick',1:5,'xticklabel',{'Pc','SoA','Qcom','diV','RT','Eff'})
ylabel(haf,'trial-by-trial correlation (%)')
box(haf,'off')


% display model-based RFX analysis results
N = 2;
col = 'bgrc';
hf = figure('name','RFX fit');
for i=1:length(Z) % loop over choice output features (Z={CC,SP,RT,COM,EF,diV})
    % 2D-binning of data
    tmp = Z{i}; % i^th choice feature
    Zi = [];
    for sub=subs % concatenate data over subjects
        Zi = [Zi,zscore(vec(tmp{sub}))];
    end
    os = smart2DbinPlot(X,Y,Zi,N,0);
    EZs{i,1} = os.EZxy;
    VZs{i,1} = os.VZxy;
    Ns{i,1} = os.nxy;
    Xs{i,1} = os.Xxy;
    Ys{i,1} = os.Yxy;
    ha = subplot(3,2,i,'parent',hf,'nextplot','add');
    dx = 0.5./N;
    for j=1:N
        he = errorbar((j-N/2)*dx+[1:N],EZs{i,1}(:,j),sqrt(VZs{i,1}(:,j)./Ns{i,1}(:,j)),'parent',ha,...
            'marker','.','linestyle','-','linewidth',2,'markersize',24,'color',col(j));
    end
    
    for il=1:N
        strx{il} = [num2str(round(100*(il-1)/N)),'-',num2str(round(100*il/N)),'%'];
        strl{il} = ['certainty (data): ',strx{il}];
    end
    % 2D-binning of model fits
    Zi = [];
    for sub=subs
        Zi = [Zi,vec(o_sub{sub}.suffStat.gx(i,:))];
    end
    out = smart2DbinPlot(X,Y,Zi,N,0);
    EZs{i,2} = out.EZxy;
    VZs{i,2} = out.VZxy;
    Ns{i,2} = out.nxy;
    Xs{i,2} = out.Xxy;
    Ys{i,2} = out.Yxy;
    for j=1:N
        he = plot((j-N/2)*dx+[1:N],EZs{i,2}(:,j),'parent',ha,...
            'marker','diamond','linestyle','--','linewidth',1,'markersize',12,'color',col(j));
    end
    title(ha,znames{i})
    for il=1:N
        strl{N+il} = ['certainty (model): ',strx{il}];
    end
    xlabel(ha,'choice ease percentile')
    set(ha,'xtick',1:N,'xticklabel',strx,'xlim',0.5+[0,N])
    legend(ha,strl)
end
getSubplots

flags = [];
for i=1:3
    flags = [flags,num2str(switchFlags(i))];
end

fsn = ['results_MCD_',datestr(now,1),'_wobias_',flags,'_V100_Dcert_MFX.mat'];
save(fsn)
