# Supplementary material for: Trading mental effort for confidence in the metacognitive control of value-based decision-making
Source: eLife. 2021 Apr 26;10:e63282. doi: 10.7554/eLife.63282 (PMC8128438; doi:10.7554/eLife.63282)
Supplement: Source code 1. [file elife-63282-code1.zip › multiSubjectGLM.m]

function [b] = multiSubjectGLM(Y,X)
% loops over subject to perform a GLM and reports standardized reg coeff
% function [b] = multiSubjectGLM(Y,X)
% IN:
%   - Y: nSubsx1 cell array of dependent variable
%   - X: nSubsx1 cell array of p regressors
% OUT:
%   - b: pxnSubs matrix of within-subject regressors

nSubs = length(Y);
for sub=1:nSubs
    y = Y{sub}(:);
    my = mean(y);
    y = zscore(y) + my;
    iX = pinv(X{sub}'*X{sub})*X{sub}';
    b(:,sub) = iX*y;
end
